# Supplementary material for: Dopamine D2-receptor blockade in humans disrupts the effect of effort on learning
Source: PLoS Biol. 2026 Apr 16;24(4):e3003765. doi: 10.1371/journal.pbio.3003765 (PMC13099096; doi:10.1371/journal.pbio.3003765)
Supplement: S1 Data — Excel workbook containing processed data underlying the main statistical analyses in the paper, including data depicted in Figs 3A–3G, 4A–4E, 5A, 5C, 6B, 6D, S1A–S1F, S2, S3A, S3B, and S4. (XLSX) [file pbio.3003765.s002.xlsx]

## Sheet: Summary
Huw Jarvis, 31/03/2026
This excel workbook contains the processed data underlying figures in the published work:
Jarvis et al. 2026, 'Dopamine D2-receptor blockade in humans disrupts the effect of effort on learning', PLOS Biology
Individual sheets in this workbook are labelled as per the figures in the published paper.

## Sheet: Fig3
(A) Max. Force			(B) Mean Effort					(C) Effort Variability					(D) Effort Aversion			(E) Accuracy					(F) Win-Stay					(G) Lose-Switch
PL	SP		PL	PL	SP	SP		PL	PL	SP	SP		PL	SP		PL	PL	SP	SP		PL	PL	SP	SP		PL	PL	SP	SP
876.69	220.078		low effort	high effort	low effort	high effort		low effort	high effort	low effort	high effort		0.506667	0.482993		low effort	high effort	low effort	high effort		low effort	high effort	low effort	high effort		low effort	high effort	low effort	high effort
453.33	361.669		0.117197	0.545086	0.122072	0.582643		0.0581448	0.0623205	0.0769817	0.108076		0.48	0.49		0.73913	0.75	0.752809	0.709091		1	0.988372	1	0.967742		0.3	0.327869	0.309859	0.322034
477.833	839.531		0.111637	0.556039	0.1846	0.592655		0.0890895	0.0697944	0.126537	0.0943723		0.448161	0.54		0.622449	0.613208	0.57	0.567308		0.973333	0.977778	0.643836	0.633333		0.485294	0.515152	0.527027	0.516129
389.077	412.207		0.162855	0.615992	0.133317	0.538778		0.0763241	0.0796353	0.0689776	0.0647164		0.54	0.531773		0.715789	0.740741	0.584906	0.591837		1	0.989247	0.753086	0.637681		0.241935	0.197183	0.5375	0.565217
583.409	462.128		0.125503	0.624516	0.322904	0.559815		0.055542	0.0720463	0.125403	0.0772141		0.46	0.436242		0.618644	0.593023	0.660194	0.60396		1	1	0.9625	0.985714		0.117647	0.134328	0.346154	0.414286
578.913	407.5		0.143035	0.535569	0.215172	0.576503		0.0664484	0.0434374	0.095946	0.114214		0.563333	0.550336		0.670103	0.654206	0.542553	0.583333		0.985915	0.989583	1	0.988636		0.507463	0.507692	0.121212	0.0886076
417.165	465.691		0.152347	0.545722	0.136646	0.575017		0.0663522	0.056836	0.0567165	0.0865504		0.54	0.615385		0.680328	0.768293	0.633028	0.709677		1	1	1	0.969231		0.258065	0.272727	0.307692	0.308824
792.929	462.052		0.156492	0.6041	0.18272	0.590577		0.0843412	0.0838971	0.117453	0.0888965		0.552448	0.45302		0.720339	0.732558	0.68595	0.695122		1	0.987013	0.932692	0.808824		0.408451	0.459016	0.443038	0.617021
540.208	553.46		0.175043	0.546017	0.179858	0.576791		0.0840224	0.0771753	0.0786134	0.108209		0.607383	0.47651		0.694444	0.659091	0.780488	0.743802		0.988372	0.915493	1	0.989796		0.444444	0.464286	0.313433	0.296875
714.219	659.88		0.306558	0.554273	0.149591	0.747757		0.0957804	0.0948412	0.0897972	0.110535		0.566667	0.5		0.666667	0.732394	0.568627	0.50495		1	0.904762	0.811594	0.894118		0.557143	0.603774	0.39726	0.457143
528.246	535.259		0.130697	0.592742	0.178746	0.551497		0.050594	0.0614509	0.0894439	0.0653928		0.583333	0.654362		0.698276	0.693182	0.708738	0.656566		1	1	0.951807	0.963855		0.428571	0.446154	0.430769	0.439394
499.86	649.071		0.133747	0.564902	0.280151	0.623438		0.0661088	0.0888829	0.158611	0.111825		0.536913	0.51		0.692308	0.7	0.607143	0.645161		1	0.984848	0.875	0.702128		0.325301	0.431034	0.397959	0.660714
350.975	506.05		0.135208	0.562343	0.207564	0.608343		0.0592731	0.0791459	0.0919519	0.0829809		0.47	0.51505		0.660194	0.717172	0.637255	0.637255		0.946809	0.935897	0.962963	0.946667		0.469697	0.508475	0.605634	0.597222
402.783	448.643		0.158222	0.645887	0.291386	0.553056		0.0689732	0.144456	0.0941218	0.0623242		0.510204	0.57		0.735294	0.676471	0.701031	0.682243		0.988235	1	0.967033	0.947368		0.290909	0.290323	0.460317	0.397059
522.621	522.737		0.283679	0.549724	0.12952	0.540353		0.0924171	0.0760621	0.0480759	0.0554834		0.543624	0.471572		0.65	0.575758	0.704348	0.696629		1	0.957143	0.99	1		0.338462	0.246575	0.242857	0.290323
503.454	691.322		0.11278	0.596665	0.158607	0.561998		0.0718326	0.101589	0.07458	0.0783742		0.543333	0.523333		0.574468	0.614679	0.734043	0.752294		0.938272	0.921053	0.987179	0.952941		0.209877	0.271186	0.285714	0.208333
637.566	487.615		0.279464	0.685166	0.150898	0.611782		0.132205	0.125385	0.0658003	0.107617		0.546667	0.560554		0.694444	0.78125	0.639175	0.626168		1	0.987013	0.882353	0.898734		0.507463	0.559322	0.402778	0.492063
754.274	670.918		0.159973	0.550817	0.274133	0.595843		0.0721384	0.0643383	0.115148	0.107163		0.576667	0.39		0.581818	0.595745	0.656863	0.712766		0.974684	0.984848	0.977528	0.969231		0.261905	0.328571	0.273973	0.311475
421.317	401.643		0.133605	0.535261	0.149593	0.563538		0.0605635	0.0550052	0.0797378	0.097319		0.576271	0.444068		0.626168	0.701031	0.54878	0.532787		0.892157	0.838235	0.9375	0.969072		0.647887	0.793103	0.188406	0.152941
	771.262		0.135666	0.641015	0.150919	0.551326		0.0750753	0.110707	0.106271	0.0652858			0.636667		0.620155	0.771429	0.659091	0.625		1	0.983607	1	0.967033		0.264368	0.34375	0.311475	0.222222
	370.207				0.1501	0.521711				0.0666484	0.0589691			0.498328				0.607692	0.689189				1	0.963636				0.178571	0.245283
	673.114				0.18626	0.565095				0.0995775	0.0768395			0.534014				0.551402	0.552083				0.92	0.934211				0.175676	0.191781
	425.177				0.125553	0.634049				0.0702137	0.109612			0.511706				0.568966	0.590361				0.921053	0.913043				0.3	0.352941
					0.206066	0.580711				0.0869583	0.0674527							0.570093	0.572917				0.96	0.971831				0.25641	0.283784

## Sheet: Fig4
(A) ∆AIC, Placebo				(B) AIC Weight, Placebo				(D) ∆AIC, Sulpiride				(E) AIC Weight, Sulpiride
M1	M2	M3		M1	M2	M3		M1	M2	M3		M1	M2	M3
41.6395	16.5901	0		9.07795e-10	0.000249689	0.99975		142.313	0	34.408		1.25054e-31	1	3.37594e-08

## Sheet: Fig5
(A) Placebo group parameter estimates					(C) Sulpiride group parameter estimates
γ	β	k	φ_E		γ	β	k	φ_N
0.639986	9.52835	0.13093	1.02479		-0.0578461	7.2286	0.329856	0.90705
0.858899	5.74722	-0.114677	-0.451364		4.09337	0.740067	0.109502	4.01532
-0.422122	10.3383	0.0655219	0.268167		1.44395	1.4409	0.291961	-0.828061
-0.088124	12.9372	0.357494	1.33685		4.63832	2.71901	0.0653012	4.99278
3.06685	3.51637	-0.0477572	1.80437		-1.0707	10.1343	-0.133377	0.309045
0.815077	6.67632	0.148158	-0.0622395		4.57999	6.44291	0.0711109	3.95554
0.937865	6.62043	0.721933	2.37992		2.12114	2.47716	0.717845	0.056845
0.53462	5.35442	-0.00323437	-2.21465		0.874328	6.34997	0.165834	0.542809
2.25092	4.12891	0.849462	5		0.81008	2.78996	0.0259199	0.420964
1.73191	6.21948	0.269897	1.79548		4.97849	3.18549	-0.0122349	3.62799
0.269429	9.31155	0.341933	0.903996		3.37642	2.67506	0.69857	3.90437
0.680476	4.62726	-0.0820095	-1.43815		4.99618	3.85951	-0.122488	3.76953
0.174478	7.50196	0.178926	0.116082		1.51746	4.24243	-0.0426541	0.186186
0.2332	6.16112	0.205711	1.96629		0.908108	7.47799	-0.0572907	0.235719
-0.29433	6.50553	0.436794	0.943173		4.23382	4.71823	-0.0345601	4.98352
1.235	7.87295	-0.0280642	-0.320391		4.9497	3.59253	-0.0462985	4.98833
0.632449	5.0751	0.364869	1.17368		0.33737	3.66629	0.244666	-0.423999
3.49007	2.12586	0.333695	2.95961		-0.771484	5.55664	-0.0328529	0.200214
0.488607	7.89487	0.341352	0.957831		3.82417	7.50465	0.125501	4.99635
					1.02526	5.25742	0.49091	1.41757
					3.37049	4.39934	-0.145235	4.9805
					-0.133834	4.11602	0.110644	-0.417295
					0.41843	6.33159	0.0523375	0.672151

## Sheet: Fig6
(B) Preserved D2-Receptor (M3)					(D) D2-Receptor Blockade (M2)
low k	low k	high k	high k		low k	low k	high k	high k
low φ_E	high φ_E	low φ_E	high φ_E		low φ_E	high φ_E	low φ_E	high φ_E
0.602941	0.575758	0.598039	0.717172		0.666667	0.671717	0.606061	0.671875
0.580808	0.583333	0.602941	0.651515		0.757576	0.583333	0.808081	0.560606
0.627451	0.666667	0.651961	0.666667		0.598039	0.630208	0.575758	0.572917
0.671717	0.691176	0.535354	0.622549		0.631313	0.563725	0.671569	0.560606
0.666667	0.681818	0.622549	0.553922		0.707071	0.544118	0.541667	0.598039
0.686275	0.642157	0.558824	0.661458		0.607843	0.565657	0.622549	0.696078
0.590909	0.757576	0.494949	0.616162		0.666667	0.590909	0.642157	0.621212
0.622549	0.681818	0.568627	0.70202		0.626263	0.470588	0.697917	0.609375
0.708333	0.52451	0.656863	0.612745		0.696078	0.465686	0.529412	0.555556
0.642157	0.611111	0.5625	0.573529		0.617647	0.707071	0.647059	0.635417
0.651515	0.666667	0.617647	0.764706		0.614583	0.534314	0.534314	0.490196
0.598039	0.519608	0.558824	0.530303		0.661765	0.641414	0.686869	0.632353
0.622549	0.617647	0.641414	0.588235		0.575758	0.525253	0.530303	0.560606
0.710784	0.661458	0.661765	0.646465		0.691919	0.681818	0.573529	0.514706
0.666667	0.612745	0.593137	0.575758		0.717172	0.565657	0.598039	0.509804
0.710784	0.606061	0.661616	0.72549		0.656566	0.580808	0.646465	0.627451
0.642157	0.696078	0.563725	0.666667		0.558824	0.697917	0.651515	0.560606
0.681373	0.712121	0.696078	0.765625		0.656863	0.529412	0.598039	0.515625
0.681818	0.707071	0.607843	0.465686		0.70098	0.656863	0.617647	0.529412
0.642157	0.642157	0.651515	0.666667		0.642157	0.575758	0.637255	0.520202
0.563725	0.762626	0.612745	0.737374		0.692708	0.617647	0.5	0.647059
0.686275	0.647059	0.557292	0.686869		0.641414	0.642157	0.588235	0.441176
0.696078	0.621212	0.622549	0.742424		0.686869	0.666667	0.651961	0.583333
0.656863	0.828125	0.666667	0.717172		0.676768	0.555556	0.626263	0.656566
0.632353	0.612745	0.583333	0.637255		0.558824	0.647059	0.627451	0.612745
0.60101	0.682292	0.651515	0.45098		0.651961	0.583333	0.590909	0.583333
0.671717	0.636364	0.681818	0.681818		0.715686	0.568627	0.611111	0.519608
0.611111	0.676471	0.626263	0.474747		0.792929	0.666667	0.651961	0.666667
0.705882	0.530303	0.580808	0.641414		0.752525	0.465686	0.646465	0.510101
0.666667	0.69697	0.625	0.676471		0.722222	0.646465	0.588235	0.677083
0.651042	0.647059	0.697917	0.742424		0.757576	0.602941	0.631313	0.515152
0.70098	0.598039	0.612745	0.686869		0.59375	0.563725	0.622549	0.568627
0.777778	0.69697	0.534314	0.534314		0.730392	0.535354	0.585859	0.70202
0.637255	0.59596	0.636364	0.632353		0.72549	0.641414	0.588235	0.573529
0.539216	0.742424	0.598039	0.598039		0.676471	0.715686	0.622549	0.510101
0.590909	0.676768	0.529412	0.697917		0.585859	0.72549	0.676471	0.567708
0.640625	0.767677	0.568627	0.671569		0.742424	0.54902	0.651961	0.611111
0.588235	0.705882	0.52451	0.777778		0.691176	0.635417	0.65625	0.755208
0.59596	0.686275	0.651515	0.651042		0.739583	0.60101	0.593137	0.578431
0.545455	0.632353	0.60101	0.661765		0.692708	0.646465	0.588235	0.485294
0.607843	0.757576	0.588235	0.617647		0.676768	0.544118	0.75	0.619792
0.625	0.75	0.616162	0.686869		0.563725	0.505208	0.45098	0.504902
0.593137	0.590909	0.565657	0.69697		0.588235	0.5	0.661616	0.755208
0.560606	0.636364	0.553922	0.495098		0.691176	0.442708	0.642157	0.573529
0.553922	0.632353	0.637255	0.71875		0.565657	0.720588	0.671569	0.545455
0.59375	0.617647	0.593137	0.734375		0.647059	0.484848	0.621212	0.459596
0.671569	0.707071	0.676768	0.583333		0.560606	0.617647	0.616162	0.666667
0.626263	0.539216	0.637255	0.732323		0.642157	0.636364	0.558824	0.563725
0.727273	0.607843	0.631313	0.642157		0.622549	0.568627	0.626263	0.560606
0.544118	0.717172	0.606061	0.715686		0.8125	0.534314	0.545455	0.553922
0.647059	0.65625	0.604167	0.666667		0.70098	0.546875	0.656566	0.510101
0.602941	0.671569	0.490196	0.686869		0.686869	0.588235	0.642157	0.530303
0.570707	0.557292	0.534314	0.686869		0.686275	0.727273	0.553922	0.54902
0.70098	0.627451	0.509804	0.717172		0.69697	0.598958	0.489583	0.558824
0.691176	0.641414	0.59375	0.730392		0.553922	0.59596	0.686869	0.5
0.732323	0.622549	0.59596	0.757576		0.661616	0.606061	0.677083	0.647059
0.681373	0.635417	0.647059	0.70098		0.65625	0.598039	0.666667	0.530303
0.681373	0.671569	0.69697	0.691176		0.641414	0.661616	0.651515	0.588235
0.617647	0.612745	0.612745	0.767677		0.598039	0.645833	0.59596	0.560606
0.691919	0.671569	0.626263	0.627451		0.676471	0.619792	0.70098	0.578431
0.686275	0.612745	0.604167	0.676768		0.611111	0.60101	0.745098	0.560606
0.525253	0.573529	0.6875	0.560606		0.578431	0.558824	0.555556	0.540404
0.598039	0.703125	0.598958	0.54902		0.616162	0.575758	0.671569	0.509804
0.686869	0.676768	0.568627	0.661616		0.676471	0.651515	0.607843	0.578125
0.676768	0.715686	0.544118	0.598039		0.627451	0.59596	0.612745	0.681373
0.617647	0.681373	0.560606	0.666667		0.59375	0.563725	0.676768	0.585859
0.666667	0.637255	0.539216	0.544118		0.651515	0.573529	0.539216	0.505051
0.705882	0.646465	0.607843	0.583333		0.563725	0.656863	0.705882	0.525253
0.72549	0.558824	0.588235	0.686869		0.617647	0.637255	0.642157	0.490196
0.631313	0.666667	0.616162	0.656566		0.666667	0.558824	0.611111	0.505208
0.681818	0.681373	0.606061	0.626263		0.691919	0.635417	0.590909	0.489899
0.585859	0.645833	0.563725	0.563725		0.560606	0.539216	0.602941	0.580808
0.712121	0.637255	0.602941	0.573529		0.622549	0.65625	0.671717	0.686275
0.651961	0.682292	0.617647	0.640625		0.651961	0.558824	0.641414	0.550505
0.598958	0.558824	0.707071	0.646465		0.661765	0.646465	0.585859	0.545455
0.691176	0.617647	0.54902	0.647059		0.544118	0.671569	0.612745	0.509804
0.737374	0.627451	0.647059	0.703125		0.707071	0.627451	0.755208	0.525253
0.617647	0.553922	0.691919	0.558824		0.621212	0.631313	0.553922	0.621212
0.666667	0.621212	0.712121	0.705882		0.621212	0.545455	0.515152	0.59596
0.641414	0.742424	0.641414	0.59596		0.727273	0.676768	0.642157	0.575758
0.65625	0.627451	0.545455	0.464646		0.730392	0.637255	0.632353	0.520202
0.681373	0.558824	0.602941	0.588235		0.627451	0.606061	0.54902	0.642157
0.626263	0.661765	0.637255	0.590909		0.729167	0.651515	0.598039	0.691919
0.661458	0.534314	0.602941	0.691176		0.6875	0.607843	0.485294	0.60101
0.641414	0.742424	0.553922	0.575758		0.727273	0.703125	0.539216	0.555556
0.602941	0.616162	0.558824	0.79798		0.631313	0.666667	0.575758	0.558824
0.707071	0.642157	0.494949	0.598958		0.637255	0.519608	0.47549	0.656566
0.752525	0.631313	0.580808	0.568627		0.642157	0.616162	0.609375	0.651961
0.656863	0.568627	0.676471	0.651961		0.5	0.647059	0.636364	0.52451
0.762626	0.621212	0.578431	0.647059		0.686275	0.742424	0.583333	0.682292
0.627451	0.661616	0.570707	0.575758		0.691176	0.651961	0.583333	0.619792
0.727273	0.666667	0.640625	0.676471		0.686275	0.671569	0.631313	0.553922
0.631313	0.708333	0.530303	0.575758		0.6875	0.656566	0.540404	0.583333
0.617647	0.617647	0.681818	0.720588		0.555556	0.641414	0.681818	0.568627
0.732323	0.637255	0.651515	0.666667		0.632353	0.575758	0.550505	0.544118
0.651961	0.627451	0.666667	0.585859		0.637255	0.696078	0.691176	0.593137
0.583333	0.570707	0.6875	0.612745		0.696078	0.607843	0.570707	0.578431
0.656863	0.723958	0.686869	0.647059		0.808081	0.558824	0.627451	0.578431
0.617647	0.671569	0.553922	0.598039		0.661458	0.65625	0.555556	0.617647
0.696078	0.727273	0.598039	0.641414		0.707071	0.529412	0.616162	0.514706

## Sheet: FigS1
(A) Win-Stay by Session			(B) Lose-Switch by Session			(C) Win-Stay by Drug			(D) Lose-Switch by Drug			(E) Win-stay Drug x Session interaction					(F) Lose-switch Drug x Session interaction
S1	S2		S1	S2		PL	SP		PL	SP		SP first	SP first	SP second	SP second		SP first	SP first	SP second	SP second
0.981595	0.993506		0.315385	0.292857		0.993506	0.981595		0.292857	0.315385		PL	SP	PL	SP		PL	SP	PL	SP
0.638037	0.861635		0.522059	0.478571		0.861635	0.638037		0.478571	0.522059		0.993506	0.981595	0.994048	0.993939		0.292857	0.315385	0.312977	0.261194
0.994048	0.993939		0.312977	0.261194		0.994048	0.993939		0.312977	0.261194		0.861635	0.638037	0.975758	0.921569		0.478571	0.522059	0.5	0.431507
0.7	0.795918		0.550336	0.322368		0.795918	0.7		0.322368	0.550336		0.795918	0.7	0.993939	0.993789		0.322368	0.550336	0.218045	0.202899
0.975758	0.921569		0.5	0.431507		0.975758	0.921569		0.5	0.431507		0.912162	0.973333	1	0.993631		0.292517	0.378378	0.125926	0.169014
0.993939	0.993789		0.218045	0.202899		0.993939	0.993789		0.218045	0.202899		0.993421	0.993421	0.988024	0.994681		0.212766	0.103448	0.507576	0.445455
1	0.993631		0.125926	0.169014		1	0.993631		0.125926	0.169014		0.988024	0.986755	1	0.988024		0.325758	0.308219	0.264957	0.351145
0.988024	0.994681		0.507576	0.445455		0.988024	0.994681		0.507576	0.445455		0.94186	0.883721	0.994012	0.988439		0.456693	0.507937	0.431818	0.28
0.973333	0.912162		0.378378	0.292517		0.912162	0.973333		0.292517	0.378378		0.993789	0.993976	0.955414	0.911765		0.188406	0.305344	0.453125	0.425197
0.993421	0.993421		0.103448	0.212766		0.993421	0.993421		0.212766	0.103448		0.98	0.857143	0.965517	0.993506		0.277027	0.426573	0.577236	0.503448
0.986755	0.988024		0.308219	0.325758		0.988024	0.986755		0.325758	0.308219		0.962264	0.957831	1	1		0.251799	0.435115	0.437037	0.333333
1	0.988024		0.264957	0.351145		1	0.988024		0.264957	0.351145		0.972414	0.818182	0.993671	1		0.480519	0.493506	0.368794	0.275168
0.883721	0.94186		0.507937	0.456693		0.94186	0.883721		0.456693	0.507937		0.975	0.955128	0.94186	0.982759		0.456522	0.601399	0.488	0.472
0.994012	0.988439		0.431818	0.28		0.994012	0.988439		0.431818	0.28		0.99359	0.958084	0.994505	0.957317		0.34965	0.427481	0.290598	0.288889
0.955414	0.911765		0.453125	0.425197		0.955414	0.911765		0.453125	0.425197		0.982659	0.994012	0.980645	0.965909		0.301587	0.265152	0.289855	0.276423
0.993976	0.993789		0.305344	0.188406		0.993789	0.993976		0.188406	0.305344		0.980519	0.969325	0.929936	0.938356		0.347222	0.244444	0.235714	0.248366
0.965517	0.993506		0.577236	0.503448		0.965517	0.993506		0.577236	0.503448		0.948571	0.890244	0.99422	1		0.330645	0.444444	0.531746	0.24359
0.857143	0.98		0.426573	0.277027		0.98	0.857143		0.277027	0.426573		0.982456	0.974026	0.97931	0.976879		0.132812	0.291045	0.292208	0.396825
1	1		0.437037	0.333333		1	1		0.437037	0.333333		0.962687	0.958621	0.870588	0.959538		0.103659	0.168831	0.713178	0.452381
0.957831	0.962264		0.435115	0.251799		0.962264	0.957831		0.251799	0.435115		0.99359	0.981366	0.993007	1		0.178571	0.263158	0.298013	0.157895
0.818182	0.972414		0.493506	0.480519		0.972414	0.818182		0.480519	0.493506		0.992806	0.987654				0.138365	0.20438
0.955128	0.975		0.601399	0.456522		0.975	0.955128		0.456522	0.601399		0.944099	0.927152				0.160584	0.183673
0.958084	0.99359		0.427481	0.34965		0.99359	0.958084		0.34965	0.427481		0.964072	0.917241				0.318182	0.324324
0.993671	1		0.368794	0.275168		0.993671	1		0.368794	0.275168		1	0.965753				0.157534	0.269737
0.994012	0.982659		0.265152	0.301587		0.982659	0.994012		0.301587	0.265152
0.969325	0.980519		0.244444	0.347222		0.980519	0.969325		0.347222	0.244444
0.94186	0.982759		0.488	0.472		0.94186	0.982759		0.488	0.472
0.890244	0.948571		0.444444	0.330645		0.948571	0.890244		0.330645	0.444444
0.974026	0.982456		0.291045	0.132812		0.982456	0.974026		0.132812	0.291045
0.994505	0.957317		0.290598	0.288889		0.994505	0.957317		0.290598	0.288889
0.980645	0.965909		0.289855	0.276423		0.980645	0.965909		0.289855	0.276423
0.958621	0.962687		0.168831	0.103659		0.962687	0.958621		0.103659	0.168831
0.929936	0.938356		0.235714	0.248366		0.929936	0.938356		0.235714	0.248366
0.981366	0.99359		0.263158	0.178571		0.99359	0.981366		0.178571	0.263158
0.987654	0.992806		0.20438	0.138365		0.992806	0.987654		0.138365	0.20438
0.927152	0.944099		0.183673	0.160584		0.944099	0.927152		0.160584	0.183673
0.99422	1		0.531746	0.24359		0.99422	1		0.531746	0.24359
0.917241	0.964072		0.324324	0.318182		0.964072	0.917241		0.318182	0.324324
0.97931	0.976879		0.292208	0.396825		0.97931	0.976879		0.292208	0.396825
0.965753	1		0.269737	0.157534		1	0.965753		0.157534	0.269737
0.870588	0.959538		0.713178	0.452381		0.870588	0.959538		0.713178	0.452381
0.993007	1		0.298013	0.157895		0.993007	1		0.298013	0.157895

## Sheet: FigS2
Heart Rate											Systolic Blood Pressure											Diastolic Blood Pressure
PL	PL	PL	PL	PL	SP	SP	SP	SP	SP		PL	PL	PL	PL	PL	SP	SP	SP	SP	SP		PL	PL	PL	PL	PL	SP	SP	SP	SP	SP
0 hr	1 hr	2 hr	3 hr	4 hr	0 hr	1 hr	2 hr	3 hr	4 hr		0 hr	1 hr	2 hr	3 hr	4 hr	0 hr	1 hr	2 hr	3 hr	4 hr		0 hr	1 hr	2 hr	3 hr	4 hr	0 hr	1 hr	2 hr	3 hr	4 hr
63	69	60	62	72	83	76	66	80	67		127	110	104	108	124	118	119	119	121	120		67	63	63	66	89	84	78	80	75	82
80	82	77	73	78	84	77	64	63	69		112	130	117	120	120	118	106	101	103	115		80	90	82	83	77	67	65	61	60	60
100	83	89	78	89	88	79	79	83	69		122	110	112	116	113	122	124	111	115	125		82	72	79	76	77	80	84	78	87	76
68	59	60	60	60	69	64	64	59	62		131	129	126	122	135	109	104	106	102	115		84	81	88	85	84	74	68	69	71	79
89	77	71	74	76	79	78	68	69	79		123	106	112	111	119	96	95	100	106	112		73	75	82	74	83	72	72	83	80	83
73	72	61	57	62	91	71	75	71	63		118	113	115	117	114	123	118	116	117	117		77	75	78	80	79	89	83	88	86	82
74	67	66	67	64	76	75	71	71	65		111	109	113	118	123	105	100	91	110	108		75	66	75	77	79	68	66	61	71	81
76	78	63	61	72	78	73	73	68	67		107	105	101	109	113	111	121	120	122	124		73	83	71	76	81	66	74	71	71	64
80	75	70	75	74	81	78	79	79	74		111	102	109	112	107	105	103	105	107	114		77	65	67	68	65	85	79	83	87	82
67	67	68	75	70	86	78	76	71	73		90	84	111	104	101	88	81	96	87	91		67	68	70	70	64	60	55	66	57	63
67	64	64	49	58	65	58	68	70	67		138	125	148	147	151	97	99	104	99	105		93	90	100	85	97	78	73	74	78	79
99	88	83	82	79	87	76	72	64	73		142	127	124	126	117	134	125	137	109	121		93	96	82	85	82	81	81	75	74	81
74	66	59	62	68	112	96	95	92	90		133	119	128	129	143	138	141	142	130	121		95	93	93	90	98	108	111	94	91	81
79	85	76	70	69	68	74	62	61	70		114	111	126	118	119	116	130	102	104	111		68	67	68	70	83	66	79	61	56	74
70	70	57	53	54	58	63	59	53	50		102	92	99	103	100	129	116	130	129	133		62	60	67	67	59	84	74	70	78	82
85	78	75	76	66	71	63	65	61	69		120	112	116	116	116	117	120	132	124	127		84	81	82	83	85	67	74	74	72	72
68	70	61	63	59	71	68	84	59	61		124	122	122	133	127	120	124	119	118	118		71	69	73	80	77	84	83	72	80	82
82	75	73	75	75	86	72	65	65	71		107	112	119	117	121	137	105	117	114	122		82	75	80	82	77	75	60	62	66	68
73	69	64	62	69	85	80	78	83	83		101	94	96	98	97	126	111	110	105	115		74	72	75	73	76	83	77	83	78	78
					85	72	61	69	62							113	109	120	107	106							73	63	65	70	63
					80	74	63	56	77							100	97	122	106	102							72	66	107	80	78
					72	69	85	62	61							106	104	125	109	106							60	58	60	64	62
					70	66	64	66	65							116	105	117	119	114							70	63	66	72	70

## Sheet: FigS3A
Factor 1: Alertness											Factor 2: Contentedness											Factor 3: Calmness
PL	PL	PL	PL	PL	SP	SP	SP	SP	SP		PL	PL	PL	PL	PL	SP	SP	SP	SP	SP		PL	PL	PL	PL	PL	SP	SP	SP	SP	SP
0 hr	1 hr	2 hr	3 hr	4 hr	0 hr	1 hr	2 hr	3 hr	4 hr		0 hr	1 hr	2 hr	3 hr	4 hr	0 hr	1 hr	2 hr	3 hr	4 hr		0 hr	1 hr	2 hr	3 hr	4 hr	0 hr	1 hr	2 hr	3 hr	4 hr
63.048	56.0741	62.5669	65.2308	70.0162	81.7306	85.1156	85.497	87.2223	81.076		63.6866	67.0238	66.8878	71.9776	71.6804	79.1952	84.4248	73.6727	76.1221	62.4205		68.0033	62.5552	66.8863	52.6754	45.4514	65.0033	58.7858	42.247	48.2208	44.6919
68.4709	53.1529	46.1689	65.513	63.4752	77.5776	43.984	47.7956	64.5162	67.0339		66.3446	70.5271	68.5302	57.724	54.3151	82.1281	82.4384	75.5364	71.6356	74.1105		61.1038	75.5519	76.8863	30	26.6557	53.3541	88.3279	77.3311	57.7924	71.8896
81.1068	83.3749	82.1633	87.3504	86.6467	86.9946	83.8365	86.7973	85.6384	88.1118		92.8201	91.1661	87.1508	88.9544	88.0533	84.0691	89.4738	92.875	88.7699	93.626		92.776	92.224	90	87.224	87.224	85.8896	88.3344	92.224	92.7792	87.776
87.1465	71.2732	97.2465	87.0465	91.4551	40.9336	48.3645	43.5544	40.9986	43.5282		98.3168	100	99.6634	80.9955	93.3913	61.1434	64.0606	67.0289	65.694	65.2278		94.4481	100	83.3443	91.1038	32.7628	57.3311	54.1104	52.224	59	56.3344
86.9989	64.2188	66.844	57.0867	58.2743	51.7834	53.1393	51.6873	49.4563	52.7527		85.2267	77.1465	76.4012	75.3097	68.4982	55.5316	56.822	54.0915	51.5231	60.0354		69.9901	83.4382	76.2273	67.2208	56.2109	59.4382	55.6656	46.7792	42.7792	45.4382
73.095	79.3626	71.953	86.2532	65.635	61.7834	63.3957	68.0288	58.5637	38.9018		94.3667	98.0816	100	96.3984	94.7152	88.1751	89.7997	99.3831	99.575	97.8918		77.7924	100	72.2405	61.1367	83.3443	67.7595	51.1038	60.0164	64.6623	57.1005
68.6822	62.7671	66.757	73.5349	63.9151	96.0813	96.7498	72.3872	23.7484	28.3964		73.1193	63.4891	65.1162	64.4157	68.3245	100	95.384	83.7725	75.8643	83.297		58.8962	54.8929	55.7825	38.4514	59.7858	60.0164	76.6721	65.0164	81.1202	95.0033
34.1008	36.0744	58.2742	33.3359	53.2802	45.0341	34.1475	57.4592	48.1606	45.8717		62.5486	58.3959	57.3993	57.2389	70.6305	76.5735	77.2754	81.244	84.2499	82.1238		55.3147	76.9901	73.1137	74.2175	66.883	87.776	81.1038	59.4317	83.8798	78.3443
90.5366	93.0094	89.0739	82.4312	84.8185	79.4307	78.2961	87.674	85.9802	77.5189		86.3687	94.9972	95.204	93.4032	97.1508	79.3721	80.7504	87.1116	86.4582	84.2273		83.3279	92.776	90	83.3279	87.224	88.5519	82.8929	81.0033	57.3509	51.7957
51.9311	55.8377	58.3409	45.0849	49.0672	79.3466	68.2139	72.0051	53.902	52.3536		62.9612	58.6155	59.8416	55.2125	55.6985	96.3338	87.2332	68.4421	78.7285	77.8538		49.4448	49.4448	40.3311	52.4448	46.5585	98.3344	81.6689	83.1038	77.435	46.0099
89.2274	82.4664	87.6599	88.9715	90.9357	84.9637	86.0531	85.616	72.8173	76.9178		81.4707	86.8121	94.2505	92.5673	94.5424	83.0264	87.6302	83.9252	90.0924	91.2394		78.8962	77.7924	73.3443	85.5519	68.8962	81.1038	86.5519	69.1104	76.6623	81.659
88.0358	67.6536	59.4402	84.5377	86.761	100	89.8433	100	100	99.8973		92.3831	93.7744	81.5118	88.3168	84.1343	100	100	100	100	100		84.4481	84.4481	62.776	90	89.5552	55.5191	100	55.5191	100	55.5191
100	98.2404	96.8063	96.513	95.9133	92.9774	95.8784	94.7498	88.2758	92.2574		100	100	99.4075	98.0071	96.6815	89.1196	95.2871	91.584	91.584	96.8827		100	100	99.1104	96.1104	96.6656	83.3443	89.4514	33.3509	58.4612	33.3443
96.3119	75.9216	97.2139	97.366	87.3321	70.8292	74.4288	73.4443	67.8647	76.2602		100	100	100	100	100	81.4058	71.8816	76.0385	76.2723	81.0731		100	100	100	100	100	61.7628	46.3311	62.224	67.9967	67.1137
100	95.8893	100	87.7375	96.1436	60.3844	76.7482	77.6382	73.5432	91.3409		100	100	100	100	100	93.9535	85.0567	91.6971	89.034	97.3539		100	100	100	100	100	47.7924	63.3443	76.8929	42.906	94.6689
76.6484	76.0544	74.6735	72.5505	65.5539	81.6987	82.6014	88.7746	89.857	81.6334		80.0323	78.953	80.5562	72.7268	71.3347	78.5752	84.1275	88.1184	90.6112	88.6322		80	69.5618	72.8962	69.4514	64.1137	91.3344	86.0033	78.8896	82.224	89.7792
83.9479	86.2812	88.0917	84.2522	72.3637	68.2601	62.2102	62.3693	62.118	61.8868		77.1516	80.0938	85.7178	81.2046	81.4191	70.1714	69.6753	61.8351	66.6415	68.1281		81.3344	82.4382	75.7792	79.659	90.776	67.6656	59.0066	49.117	48.8929	54.4514
40.7009	43.5776	67.2567	63.5665	58.4766	81.5307	80.3271	82.857	89.0568	51.5883		51.9428	47.2706	64.4353	62.9045	72.7376	92.0062	88.4293	85.0921	91.2958	90.0292		46.6623	46.5486	42.5552	33.6623	74.2076	43.2372	90.5552	84.4481	90	90
39.4619	60.3976	60.7225	78.8055	84.8037	92.7396	99.1971	87.6344	77.6819	57.163		51.8572	62.7628	68.694	84.1133	87.2856	94.7036	98.9581	96.6277	96.0482	92.4466		55.7661	67.883	52.9869	40.4448	47.2405	91.224	66.6886	61.5749	62.565	74.458
					87.9239	87.9239	100	100	98.0566							100	100	100	100	79.0876							100	100	100	100	100
					86.5755	78.1755	76.9904	67.7829	67.9742							96.7351	91.5273	87.433	89.7433	86.5849							100	98.6656	100	99.5552	100
					55.567	56.8151	54.6102	38.7668	52.8684							65.1374	62.4667	63.4766	62.3491	69.6699							73.3279	71.1071	77.776	77.776	77.776
					100	96.1639	100	100	99.4922							100	100	100	100	100							100	100	100	100	100

## Sheet: FigS3B
Scale: Alert / Drowsy											Scale: Strong / Feeble											Scale: Well-Coordinated / Clumsy											Scale: Lethargic / Energetic
PL	PL	PL	PL	PL	SP	SP	SP	SP	SP		PL	PL	PL	PL	PL	SP	SP	SP	SP	SP		PL	PL	PL	PL	PL	SP	SP	SP	SP	SP		PL	PL	PL	PL	PL	SP	SP	SP	SP	SP
0 hr	1 hr	2 hr	3 hr	4 hr	0 hr	1 hr	2 hr	3 hr	4 hr		0 hr	1 hr	2 hr	3 hr	4 hr	0 hr	1 hr	2 hr	3 hr	4 hr		0 hr	1 hr	2 hr	3 hr	4 hr	0 hr	1 hr	2 hr	3 hr	4 hr		0 hr	1 hr	2 hr	3 hr	4 hr	0 hr	1 hr	2 hr	3 hr	4 hr
30	63	36	50	33	20	20	15	13	20		41	30	36	21	21	15	13	19	13	20		32	27	38	20	19	35	25	25	26	31		64	43	55	63	64	85	90	85	91	87
30	70	60	80	60	20	60	70	30	30		20	20	30	20	20	20	21	50	40	16		30	10	50	19	40	9	10	40	25	38		65	30	30	71	60	30	10	39	45	55
25	25	15	10	10	10	15	14	23	13		10	10	10	15	10	6	9	15	13	13		25	15	15	20	15	10	12	15	10	12		75	75	80	85	85	73	50	89	79	92
0	100	0	0	0	62	46	54	63	54		0	0	0	0	0	57	50	58	62	61		0	0	0	0	0	49	48	58	59	62		90	90	90	90	80	21	42	41	38	47
9	30	39	30	31	52	43	55	65	48		9	31	73	82	75	47	51	44	45	50		8	37	9	82	20	46	47	49	52	45		93	71	83	61	76	50	49	53	52	49
30	40	20	20	60	20	20	10	30	71		20	30	40	30	60	20	20	22	39	50		100	0	10	20	0	50	50	40	51	50		90	60	70	60	50	40	40	41	41	10
65	61	45	30	45	0	0	15	85	90		40	21	20	20	21	0	0	20	60	82		6	21	19	20	20	15	10	15	20	23		50	50	55	70	57	100	100	90	15	1
29	68	40	67	72	60	90	40	60	45		34	64	41	35	31	50	50	40	50	50		63	61	20	70	27	30	50	40	65	35		18	36	60	15	24	23	15	55	30	45
5	5	10	40	45	20	26	14	8	9		10	10	10	10	10	7	17	12	5	4		0	5	10	10	10	9	11	5	6	9		70	85	70	60	60	52	34	81	64	81
50	50	50	59	45	51	73	66	90	71		50	51	41	58	59	30	39	21	27	32		50	43	49	58	50	2	4	8	28	27		61	54	60	41	63	45	35	81	77	71
0	30	10	10	10	10	9	4	40	50		10	10	0	0	0	5	9	19	10	10		30	30	30	20	20	1	8	9	18	4		70	70	80	70	70	50	83	86	63	61
10	20	20	10	10	0	0	0	0	0		10	10	20	10	10	0	0	0	0	0		10	20	30	10	10	0	0	0	0	1		90	20	20	70	90	100	100	100	100	100
0	5	7	8	5	0	0	0	22	20		0	0	0	1	0	0	0	13	0	0		0	0	2	3	4	13	0	0	0	0		100	100	100	97	97	83	77	70	71	93
10	70	0	0	0	25	19	20	39	20		0	0	13	0	0	15	9	22	10	26		0	0	10	18	0	25	49	22	26	28		92	0	100	100	100	60	76	64	61	60
0	0	0	15	10	61	30	15	25	8		0	0	0	0	0	40	20	21	21	9		0	0	0	0	0	30	10	86	17	13		100	85	100	80	100	40	80	71	76	79
10	16	25	14	32	21	20	9	13	39		20	34	38	32	38	10	8	9	9	20		25	19	30	30	36	11	8	7	9	9		51	73	84	50	59	70	71	78	86	72
9	10	10	12	26	53	35	43	51	43		10	10	15	16	33	30	34	29	23	32		10	9	12	14	16	24	45	44	44	38		70	72	87	89	46	64	54	58	60	66
29	43	20	18	8	15	10	9	10	60		50	48	40	32	68	20	10	10	10	70		63	51	25	53	67	20	15	11	10	65		36	39	65	79	28	80	50	80	80	39
63	33	35	26	0	11	0	0	20	63		57	21	24	15	12	20	0	1	81	86		53	38	8	21	12	2	0	2	7	35		32	53	50	83	86	91	98	83	88	74
					0	0	0	0	10							0	0	0	0	0							0	0	0	0	0							100	100	100	100	95
					12	17	20	80	75							0	0	0	0	0							0	0	0	0	0							48	40	37	43	48
					35	35	40	70	40							35	39	40	50	40							35	40	40	45	41							35	45	40	20	30
					0	29	0	0	0							0	0	0	0	0							0	0	0	0	0							100	100	100	100	100

## Sheet: FigS4
Learning Curves
PL mean	PL SEM	SP mean	SP SEM
0.375258	0.0261859	0.350792	0.0287339
0.47506	0.0282531	0.416738	0.0266759
0.5602	0.033346	0.519608	0.0312765
0.648263	0.0280212	0.624041	0.0267238
0.691434	0.0278323	0.659989	0.0248911
0.750602	0.0250757	0.6921	0.0232219
0.785307	0.0194167	0.698551	0.0297601
0.773904	0.0260205	0.748913	0.0260277
0.801535	0.0231096	0.747283	0.0279172
0.780388	0.0242798	0.736775	0.0293901
0.739035	0.0251078	0.755978	0.0271208
0.786184	0.0288025	0.758954	0.0228001
